# Supplementary material for: Video Recording and Analysis of Avian Movements and Behavior: Insights from Courtship Case Studies
Source: Integr Comp Biol. 2021 May 25;61(4):1378–93. doi: 10.1093/icb/icab095 (PMC8516111; doi:10.1093/icb/icab095)
Supplement: icab095_Supplementary_Data [file icab095_supplementary_data.zip]

Archive with 5 entries (5 files):
- icb-2021-0070-File005.pdf
- icb-2021-0070-File006.mp4
- icb-2021-0070-File007.mp4
- icb-2021-0070-File008.mp4
- icb-2021-0070-File009.mp4
